# Supplementary material for: Amblyomma cajennense (Fabricius, 1787) (Acari: Ixodidae), the Cayenne tick: phylogeography and evidence for allopatric speciation
Source: BMC Evol Biol. 2013 Dec 9;13:267. doi: 10.1186/1471-2148-13-267 (PMC3890524; doi:10.1186/1471-2148-13-267)
Supplement: Additional file 1 — 12SrDNA haplotype distribution. Haplotype distribution for 12SrDNA sequences. TX = Texas (U.S.), MX = Mexico, CR = Costa Rica, EC = Ecuador, CO = Colombia, FG = French Guiana, RO = Rondonia (Brazil, AF-MG = Atlantic Forest and Mato Grosso (Brazil), Yu = Yungas (Argentina), PA = Paraguay, CHS- CHO = Chaco Serrano and Chaco Occidental (Argentina), PE = Perú. Gray areas delimit haplotypes found clustered in the same TCS networks and phylogenetic clades. [file 1471-2148-13-267-S1.xlsx]

## Sheet: Sheet1
Additional File 1
	TX	MX	CR	EC	CO	VE	FG	RO	AF-MG	YU	CHS-CHO	PA	PE	TOTAL
Haplotypes (12S)
ECU26			3	27										30
ECU18				1										1
ECU44				1										1
ECU41				1										1
ECU43				1										1
MEX12		1												1
MEX09		1												1
MEX10		1												1
MEX11		5	3											8
CRXIBF			1											1
TX1	3													3
TX4	2													2
PE44													2	2
PE14													7	7
PE41													2	2
PE26													6	6
PE90													7	1
PE57													8	3
PE72													9	2
PE68													10	1
PA123654											3	2		5
ARG1											1			1
ARG11											4			4
FG2008I						2	12							14
BRROM7								2						2
ARG10										2				2
ARG8										5				5
BRSAF6									2					2
BRMaGAY342288									2					2
BRMAG122954									1					1
BRSPM10									3					3
CocolM					2									2
CO01					5									5
TOTAL	5	8	7	31	7	2	12	2	8	7	8	2	24	123
