# Supplementary material for: Amblyomma cajennense (Fabricius, 1787) (Acari: Ixodidae), the Cayenne tick: phylogeography and evidence for allopatric speciation
Source: BMC Evol Biol. 2013 Dec 9;13:267. doi: 10.1186/1471-2148-13-267 (PMC3890524; doi:10.1186/1471-2148-13-267)
Supplement: Additional file 2 — COII haplotype distribution. Haplotype distribution for COII sequences. TX = Texas (U.S.), MX = Mexico, CR = Costa Rica, EC = Ecuador, CO = Colombia, FG = French Guiana, RO = Rondonia (Brazil, AF-MG = Atlantic Forest and Mato Grosso (Brazil), Yu = Yungas (Argentina), PA = Paraguay, CHS- CHO = Chaco Serrano and Chaco Occidental (Argentina), PE = Perú. Gray areas delimit haplotypes found clustered in the same TCS networks and phylogenetic clades. [file 1471-2148-13-267-S2.xlsx]

## Sheet: Sheet1
Additional File 2
	TX	MX	CR	EC	CO	FG	RO	AF-MG	YU	CHS-CHO	PA	PE	TOTAL
Haplotypes (COII)
ECU06		1	4	10									15
MEX03		3											3
MEX04		1											1
TX1	5												5
CocolM					3								3
FG2008A						6							6
FG2008H						2							2
FG2008I						1							1
FG2008J						1							1
BRROM7							1						1
BRROF10							1						1
ARG09									2				2
ARG10									3				3
BRSAF2								2					2
BRMAG122954(27)								1					1
BRMAG122954(42)								1					1
BRMAG122954(43)								1					1
BRMAG122954(44)								1					1
PA123654											1		1
ARG02										1			1
ARG05										1			1
ARG06										1			1
ARG07										1			1
PE26												1	1
PE90												3	3
PE77												1	1
TOTAL	5	5	4	10	3	10	2	6	5	4	1	5	60
.
