# Supplementary material for: Amblyomma cajennense (Fabricius, 1787) (Acari: Ixodidae), the Cayenne tick: phylogeography and evidence for allopatric speciation
Source: BMC Evol Biol. 2013 Dec 9;13:267. doi: 10.1186/1471-2148-13-267 (PMC3890524; doi:10.1186/1471-2148-13-267)
Supplement: Additional file 3 — DL haplotype distribution. Haplotype distribution for DL sequences. TX = Texas (U.S.), MX = Mexico, CR = Costa Rica, EC = Ecuador, CO = Colombia, FG = French Guiana, RO = Rondonia (Brazil, AF-MG = Atlantic Forest and Mato Grosso (Brazil), Yu = Yungas (Argentina), PA = Paraguay, CHS- CHO = Chaco Serrano and Chaco Occidental (Argentina), PE = Perú. Gray areas delimit haplotypes found clustered in the same TCS networks and phylogenetic clades. [file 1471-2148-13-267-S3.xlsx]

## Sheet: Sheet1
Additional File 3
	TX	MX	CR	EC	CO	FG	VE	RO	AF-MG	YU	CHS-CHO	PA	PE	TOTAL
Haplotypes (DL)
EC06		5	6	25										36
EC44		1		2										3
Mex12		1												1
Mex09		1												1
Tex1	5													5
COLM					6									6
FGa						10								10
FGe						1								1
VE47831b							1							1
BRROF1								1						1
BRROF4								1						1
AR07											4			4
AR01											1			1
AR03											2	2		4
AR02											1			1
BR122954a									1					1
BR122954c									1					1
BR122954d									1					1
BR122954e									1					1
BR122954f									1					1
BRSAF2									1					1
BRSAM2									1					1
BRSMF2									1					1
AR15										1				1
AR14										2				2
AR13										1				1
AR10										1				1
Ar09										2				2
PE78													17	17
PE72													1	1
PE68													1	1
TOTAL	5	8	6	27	6	11	1	2	8	7	8	2	19	110
