# Supplementary material for: Amblyomma cajennense (Fabricius, 1787) (Acari: Ixodidae), the Cayenne tick: phylogeography and evidence for allopatric speciation
Source: BMC Evol Biol. 2013 Dec 9;13:267. doi: 10.1186/1471-2148-13-267 (PMC3890524; doi:10.1186/1471-2148-13-267)
Supplement: Additional file 4 — ITS2 genotype distribution. Genotype distribution for ITS2 sequences. LTX = Texas (U.S.), MX = Mexico, CR = Costa Rica, EC = Ecuador, CO = Colombia, FG = French Guiana, RO = Rondonia (Brazil, AF-MG = Atlantic Forest and Mato Grosso (Brazil), Yu = Yungas (Argentina), PA = Paraguay, CHS- CHO = Chaco Serrano and Chaco Occidental (Argentina), PE = Perú. Gray areas delimit haplotypes found clustered in the same TCS networks and phylogenetic clades. [file 1471-2148-13-267-S4.xlsx]

## Sheet: Sheet1
Additional File 4
	TX	MX	CR	EC	CO	FG	RO	AF-MG	YU	CHS-CHO	PE	TOTAL
genotypes (ITS2)
ECU43				1								1
MEX02	1	1		9								11
MEX04	1	2										3
MEX07		5										5
CRVIIIA	1		3									4
COLM					7							7
ARG08									5			5
ARG09									1			1
ARG10									1			1
BR122954(26)								6				6
BRSPM10								5				5
ARG2										1		1
ARG5										1		1
ARG3										3		3
FGd						11	4					15
PE61											1	1
PE62											1	1
PE68											2	2
PE72											3	3
PE90											2	2
TOTAL	3	8	3	10	7	11	4	11	7	5	9	78
